# Supplementary material for: Ethnic Disparities in Glioblastoma Markers: Impact of Chromosome 7 Gain and 10 Loss Alterations on Clinical Survival Outcomes
Source: Oncol Res. 2026 May 21;34(6):21. doi: 10.32604/or.2026.077076 (PMC13223225; doi:10.32604/or.2026.077076)
Supplement: Supplementary file 1 [file OncolRes-34-77076-s001.zip]

Archive with 1 entries (1 files):
- TSP_OR_77076-s001.docx
